# Supplementary material for: Exploring the RNase A scaffold to combine catalytic and antimicrobial activities. Structural characterization of RNase 3/1 chimeras
Source: Front Mol Biosci. 2022 Sep 14;9:964717. doi: 10.3389/fmolb.2022.964717 (PMC9515509; doi:10.3389/fmolb.2022.964717)
Supplement: Supplementary file 1 [file Table1.XLSX]

## Sheet: All
	RNase Residues involved in RNHI interaction interface
	(see also pair residues for each RNase:RI complex in their respective worksheets)
PDB ID	2Q4G					2BEX
	RNase1	Rnase3/1-v1	RNase 3/1-v2	RNase3/1-v3	RNase3	RNase2
	Arg4	Arg1	Arg1	Arg1	Arg1	Lys1
	Lys7	Arg7	Arg7		Arg7	Trp7
	Arg10	Arg10	Trp10		Trp10	Trp10
	Gln11	Gln14	Gln14		Gln14	Gln14
	His12		His15			His15
						Thr19
						Ser20
				Arg22	Arg22	Gln22
		Ser25		Thr24	Thr24	Thr24
		Ser26	Ser26	Ile25	Ile25	Asn25
	Thr24	Arg27	Arg27	Arg28	Arg28	Gln28
		Thr30	Thr30			Asn31
	Gln28	Ile31		Asn32	Asn32	Asn32
	Arg31			Tyr33	Tyr33
	Arg32	Arg34	Arg34	Arg34	Arg34	Gln34
	Thr36	Asn38	Asn38	Trp35	Trp35	Arg35
		Tyr39	Tyr39
	Arg39	Arg40	Arg40	Arg36	Arg36	Arg36
		Trp41	Trp41
		Arg42	Arg42
	Lys41		Lys44		Lys38	Lys38
		Pro45	Pro45		Asn39	Asn39
					Gln40	Gln40
	Asn44		Asn47			Asn41
	Lys66
	Asn67
	Gln69	Lys69				Arg68
	Asn71		Asn70			Asn70
						Asn84
	Leu86			Leu83		Leu85
					Ile86	Thr86
	Thr87			Thr84
	Asn88	Arg88	Arg88	Asn85	Asn87	Thr87
	Gly89	Leu89	Leu89	Gly86	Pro88	Pro88
	Ser90	Thr90	Thr90	Ser87
	Arg91	Asn91	Asn91	Arg88
		Gly92	Gly92		Gly89
		Ser93	Ser93		Ala90
		Lys94	Arg94		Gln91
		Tyr95		Tyr89
				Pro90
	Asn94			Asn91
				Arg93
		Pro96				Asn92
		Asn97	Asn97	Tyr94	Ser94	Ser94
		Arg99	Arg99	Arg95	Asn95	Asn95
					Arg97	Arg97
		Tyr100	Tyr100		Tyr98	Tyr98
		Arg101	Arg101
		Thr102	Thr102			Gln100
		Arg103	Arg103
	Ala109
	Glu111		Glu114		Asp112	Asp112
			Arg119		Arg117
	His119		His130			His129
	Phe120

## Sheet: RNase1
GLU 440 W GLY 112 X
SER 460 W LYS 41 X
TYR 437 W ASN 71 X
SER 405 W PRO 42 X
SER 439 W GLU 111 X
GLU 401 W ARG 39 X
ASP 35 W ARG 31 X
ASN 406 W PRO 42 X
GLU 443 W GLU 2 X
ILE 459 W GLN 37 X
ALA 377 W PRO 42 X
ASP 435 W ASN 44 X
ASP 435 W LYS 41 X
TRP 263 W ASN 88 X
VAL 432 W ARG 39 X
GLU 440 W GLU 111 X
ASN 93 W THR 24 X
TRP 438 W ARG 4 X
CYS 11 W GLN 28 X
GLN 430 W GLY 38 X
TYR 434 W PRO 42 X
TYR 434 W GLN 11 X
TRP 263 W GLY 89 X
ASN 406 W VAL 43 X
TYR 434 W MET 35 X
TRP 261 W SER 90 X
GLU 287 W ARG 91 X
LYS 320 W ASN 88 X
TYR 434 W GLN 37 X
TRP 261 W ARG 91 X
TYR 437 W CYS 72 X
CYS 408 W LYS 66 X
GLU 443 W ARG 4 X
ASP 435 W PRO 42 X
TYR 437 W GLN 69 X
TRP 261 W ASN 88 X
GLU 264 W ASN 88 X
SER 460 W LYS 7 X
SER 460 W GLN 11 X
ASP 36 W GLN 28 X
GLN 10 W ARG 31 X
TYR 437 W CYS 110 X
ASP 435 W HIS 119 X
CYS 11 W ARG 32 X
CYS 11 W ARG 31 X
TYR 434 W LYS 41 X
TRP 438 W GLU 111 X
GLY 292 W ASN 88 X
TYR 434 W CYS 40 X
LYS 320 W LEU 86 X
ARG 63 W ASN 94 X
TYR 437 W HIS 119 X
TRP 261 W GLY 89 X
ASN 407 W LYS 66 X
ARG 457 W GLN 37 X
SER 289 W ASN 88 X
LYS 320 W THR 87 X
ASP 435 W HIS 12 X
GLN 430 W ARG 39 X
TYR 437 W ASN 67 X
TYR 437 W CYS 65 X
TRP 318 W ARG 91 X
THR 259 W ARG 91 X
GLN 346 W ASN 88 X
TYR 434 W THR 36 X
ASP 435 W PHE 120 X
TYR 437 W ARG 4 X
GLY 410 W ASN 67 X
ASP 411 W ASN 67 X
SER 439 W ARG 4 X
TYR 437 W VAL 118 X
ASN 406 W LYS 66 X
SER 460 W ARG 10 X
ILE 459 W ARG 39 X
TRP 263 W THR 87 X
ARG 457 W GLY 38 X
ASP 435 W VAL 43 X
LEU 409 W ASN 67 X
TYR 434 W ARG 39 X
SER 321 W ASN 88 X
ASP 435 W LYS 66 X
GLU 440 W ARG 4 X
GLU 230 W ARG 91 X
ASP 36 W ARG 32 X
ILE 436 W HIS 119 X
TRP 375 W ARG 39 X
ARG 457 W ARG 39 X
TYR 437 W ALA 109 X
GLN 447 W GLU 2 X
GLU 206 W GLY 89 X
CYS 408 W ASN 67 X
GLU 440 W VAL 118 X
ILE 459 W GLY 38 X
ALA 291 W ASN 88 X
TYR 437 W GLU 111 X

## Sheet: RNase31-v1
GLU 440 W GLY 112 X
SER 460 W LYS 41 X
TYR 437 W ASN 71 X
SER 405 W PRO 42 X
SER 439 W GLU 111 X
GLU 401 W ARG 39 X
ASP 35 W ARG 31 X
ASN 406 W PRO 42 X
GLU 443 W GLU 2 X
ILE 459 W GLN 37 X
ALA 377 W PRO 42 X
ASP 435 W ASN 44 X
ASP 435 W LYS 41 X
TRP 263 W ASN 88 X
VAL 432 W ARG 39 X
GLU 440 W GLU 111 X
ASN 93 W THR 24 X
TRP 438 W ARG 4 X
CYS 11 W GLN 28 X
GLN 430 W GLY 38 X
TYR 434 W PRO 42 X
TYR 434 W GLN 11 X
TRP 263 W GLY 89 X
ASN 406 W VAL 43 X
TYR 434 W MET 35 X
TRP 261 W SER 90 X
GLU 287 W ARG 91 X
LYS 320 W ASN 88 X
TYR 434 W GLN 37 X
TRP 261 W ARG 91 X
TYR 437 W CYS 72 X
CYS 408 W LYS 66 X
GLU 443 W ARG 4 X
ASP 435 W PRO 42 X
TYR 437 W GLN 69 X
TRP 261 W ASN 88 X
GLU 264 W ASN 88 X
SER 460 W LYS 7 X
SER 460 W GLN 11 X
ASP 36 W GLN 28 X
GLN 10 W ARG 31 X
TYR 437 W CYS 110 X
ASP 435 W HIS 119 X
CYS 11 W ARG 32 X
CYS 11 W ARG 31 X
TYR 434 W LYS 41 X
TRP 438 W GLU 111 X
GLY 292 W ASN 88 X
TYR 434 W CYS 40 X
LYS 320 W LEU 86 X
ARG 63 W ASN 94 X
TYR 437 W HIS 119 X
TRP 261 W GLY 89 X
ASN 407 W LYS 66 X
ARG 457 W GLN 37 X
SER 289 W ASN 88 X
LYS 320 W THR 87 X
ASP 435 W HIS 12 X
GLN 430 W ARG 39 X
TYR 437 W ASN 67 X
TYR 437 W CYS 65 X
TRP 318 W ARG 91 X
THR 259 W ARG 91 X
GLN 346 W ASN 88 X
TYR 434 W THR 36 X
ASP 435 W PHE 120 X
TYR 437 W ARG 4 X
GLY 410 W ASN 67 X
ASP 411 W ASN 67 X
SER 439 W ARG 4 X
TYR 437 W VAL 118 X
ASN 406 W LYS 66 X
SER 460 W ARG 10 X
ILE 459 W ARG 39 X
TRP 263 W THR 87 X
ARG 457 W GLY 38 X
ASP 435 W VAL 43 X
LEU 409 W ASN 67 X
TYR 434 W ARG 39 X
SER 321 W ASN 88 X
ASP 435 W LYS 66 X
GLU 440 W ARG 4 X
GLU 230 W ARG 91 X
ASP 36 W ARG 32 X
ILE 436 W HIS 119 X
TRP 375 W ARG 39 X
ARG 457 W ARG 39 X
TYR 437 W ALA 109 X
GLN 447 W GLU 2 X
GLU 206 W GLY 89 X
CYS 408 W ASN 67 X
GLU 440 W VAL 118 X
ILE 459 W GLY 38 X
ALA 291 W ASN 88 X
TYR 437 W GLU 111 X

## Sheet: RNase31-v2
ARG 1 A TRP 438 B
ASN 97 A GLN 92 B
ASN 91 A ALA 291 B
ARG 7 A TRP 438 B
GLN 14 A ASP 435 B
TRP 10 A SER 460 B
TRP 41 A TRP 375 B
SER 26 A TYR 150 B
ARG 119 A GLU 443 B
ARG 40 A ILE 459 B
ARG 94 A TRP 318 B
MET 0 A ILE 436 B
GLU 114 A TYR 437 B
ARG 40 A ASP 435 B
ASN 70 A CYS 408 B
THR 30 A GLN 92 B
ARG 27 A TYR 150 B
ARG 101 A GLU 206 B
MET 0 A TRP 438 B
PRO 2 A SER 460 B
ARG 103 A SER 235 B
ASN 97 A GLN 147 B
ARG 103 A TRP 263 B
ARG 34 A ASP 36 B
ASN 47 A ASP 435 B
SER 93 A TRP 261 B
ASN 91 A SER 289 B
HIS 130 A TYR 437 B
ARG 1 A SER 460 B
ARG 103 A GLU 264 B
ARG 27 A ASN 93 B
ARG 101 A SER 207 B
ARG 101 A TYR 150 B
MET 0 A GLU 443 B
ARG 27 A ASP 121 B
ARG 7 A SER 439 B
PRO 45 A TRP 375 B
TYR 100 A ASN 178 B
ARG 42 A SER 405 B
ARG 40 A TYR 434 B
PHE 5 A GLU 443 B
VAL 46 A LYS 320 B
ARG 1 A ILE 436 B
LYS 44 A TYR 434 B
ARG 34 A ARG 63 B
ARG 94 A SER 316 B
ASN 91 A TRP 261 B
ARG 42 A ASP 403 B
ARG 101 A ASP 180 B
MET 0 A TYR 437 B
PRO 96 A ARG 63 B
ARG 94 A GLU 344 B
ARG 99 A TRP 263 B
THR 90 A TYR 150 B
THR 90 A SER 207 B
ARG 99 A GLU 206 B
ASN 97 A ARG 63 B
ASN 38 A CYS 11 B
VAL 46 A ASN 349 B
ALA 35 A CYS 11 B
ARG 94 A TRP 261 B
HIS 130 A ILE 436 B
TRP 41 A GLU 401 B
TRP 41 A ILE 459 B
ARG 34 A ASP 35 B
ARG 7 A GLU 443 B
ARG 7 A TYR 437 B
ASN 91 A TRP 263 B
MET 0 A TYR 434 B
THR 30 A TYR 150 B
ASN 91 A LYS 320 B
ARG 99 A ASN 178 B
ARG 1 A ASP 435 B
THR 90 A TRP 263 B
THR 30 A ASP 121 B
ASN 91 A GLY 292 B
ARG 99 A TYR 150 B
TRP 10 A ASP 435 B
ARG 99 A SER 177 B
THR 102 A TYR 150 B
ARG 1 A GLU 443 B
TYR 39 A TYR 434 B
PRO 3 A GLU 443 B
MET 0 A VAL 458 B
SER 93 A TRP 318 B
PRO 45 A ASN 349 B
MET 0 A LEU 433 B
PRO 3 A GLN 447 B
ARG 88 A GLU 264 B
PRO 2 A GLU 443 B
HIS 130 A TRP 438 B
ARG 7 A GLU 440 B
TRP 41 A GLN 430 B
ASN 91 A TRP 318 B
GLY 92 A GLU 206 B
ARG 34 A SER 64 B
TRP 41 A ARG 457 B
ARG 34 A CYS 11 B
ASN 91 A GLU 206 B
TRP 41 A TYR 434 B
LEU 89 A TRP 263 B
ARG 94 A VAL 373 B
THR 90 A GLU 206 B
ARG 42 A GLU 401 B
HIS 15 A ASP 435 B
CYS 43 A TYR 434 B
ARG 101 A ASN 179 B
ILE 31 A ASN 93 B
TYR 100 A TYR 150 B
MET 0 A SER 460 B
ARG 99 A GLU 149 B
GLY 92 A TRP 263 B
TRP 10 A TYR 434 B
GLN 4 A GLU 443 B
ARG 94 A TRP 375 B
LYS 44 A ASN 406 B
TYR 39 A SER 460 B
PRO 45 A LYS 320 B
MET 0 A MET 442 B
ARG 42 A ALA 377 B
ILE 31 A ASP 121 B
THR 90 A ASN 178 B
ARG 42 A VAL 432 B
ASN 91 A GLU 264 B
LEU 89 A TRP 318 B
ARG 101 A ASN 178 B
ARG 34 A ASN 93 B
PRO 96 A GLN 10 B
ASN 38 A GLN 10 B
MET 0 A ASP 435 B
ARG 101 A CYS 208 B
LYS 44 A ASP 435 B
TRP 41 A VAL 432 B
PRO 3 A SER 460 B
ARG 42 A TRP 375 B
MET 0 A LEU 446 B
GLY 92 A TRP 261 B
GLY 92 A TRP 318 B
ARG 42 A TYR 434 B
ARG 27 A ASN 122 B
MET 0 A ILE 459 B
ARG 1 A LEU 433 B
SER 93 A GLU 206 B
PRO 96 A ARG 33 B
LEU 89 A GLU 264 B
TYR 95 A GLN 10 B

## Sheet: RNase31-v3
GLN 447 A PRO 3 B
SER 235 A ASN 85 B
TYR 434 A TYR 33 B
GLU 344 A ARG 88 B
GLU 149 A THR 84 B
TRP 261 A SER 87 B
LEU 433 A MET 0 B
TYR 150 A TYR 94 B
CYS 95 A ILE 25 B
ASN 178 A ASN 85 B
ASP 435 A ARG 34 B
SER 64 A ARG 28 B
ASP 121 A ARG 93 B
TYR 437 A MET 0 B
GLN 430 A TRP 35 B
SER 460 A MET 0 B
ASP 36 A ALA 29 B
SER 207 A THR 84 B
GLU 149 A ARG 93 B
GLN 92 A ASN 91 B
SER 120 A ARG 93 B
ASN 406 A ARG 34 B
GLN 92 A ARG 93 B
GLU 149 A ASN 85 B
SER 207 A ARG 95 B
TYR 150 A ARG 93 B
ASP 435 A MET 0 B
ASP 180 A ARG 95 B
SER 348 A ARG 36 B
ASN 179 A ARG 95 B
GLN 346 A ARG 36 B
ASN 93 A ARG 28 B
ASN 93 A ILE 25 B
TRP 318 A ARG 88 B
SER 460 A ARG 1 B
ASN 122 A ARG 22 B
SER 177 A ARG 93 B
GLN 92 A THR 24 B
SER 405 A ARG 36 B
SER 460 A PRO 3 B
ASP 121 A TYR 94 B
TYR 434 A ARG 34 B
GLU 206 A ASN 85 B
SER 460 A TYR 33 B
TYR 434 A MET 0 B
ASP 403 A ARG 36 B
SER 207 A ASN 85 B
GLY 234 A ASN 85 B
TRP 261 A GLY 86 B
TYR 150 A LEU 83 B
ASP 36 A ASN 32 B
TRP 438 A MET 0 B
TYR 150 A THR 84 B
ASP 36 A ARG 28 B
TYR 150 A ASN 85 B
ARG 33 A PRO 90 B
ASP 121 A ARG 22 B
SER 316 A ARG 88 B
TRP 263 A THR 84 B
TRP 263 A GLY 86 B
ASN 178 A THR 84 B
ASP 121 A THR 24 B
SER 460 A PRO 2 B
ASN 65 A ARG 28 B
TYR 150 A ARG 22 B
ARG 457 A TRP 35 B
GLU 443 A PRO 3 B
ALA 377 A ARG 36 B
TRP 318 A SER 87 B
GLN 10 A PRO 90 B
ASP 35 A PRO 90 B
GLU 443 A MET 0 B
TRP 263 A ASN 85 B
CYS 11 A TYR 89 B
TYR 150 A ARG 95 B
GLU 66 A ARG 28 B
ILE 436 A MET 0 B
ARG 63 A PRO 90 B
ASN 93 A THR 24 B
TRP 375 A ARG 36 B
ASN 178 A ARG 95 B
CYS 11 A ASN 32 B
GLU 443 A ARG 1 B
GLN 10 A TYR 89 B
ARG 63 A ASN 91 B
GLU 66 A ILE 25 B
ILE 459 A TRP 35 B
ASN 93 A ARG 22 B
GLU 149 A GLY 86 B
TYR 434 A ARG 36 B
SER 64 A THR 24 B
VAL 432 A ARG 36 B
TYR 434 A TRP 35 B
TRP 261 A ARG 88 B
GLU 206 A GLY 86 B

## Sheet: RNase3
CYS 11 B ASN 32 A
TRP 438 B PRO 2 A
TRP 318 B ARG 36 A
GLU 443 B PRO 2 A
ASN 178 B TYR 98 A
ASN 93 B THR 24 A
TYR 150 B ILE 86 A
ASP 121 B ARG 22 A
TYR 150 B THR 24 A
TYR 434 B TYR 33 A
ASN 93 B ARG 28 A
GLU 149 B ASN 95 A
TRP 261 B GLN 91 A
GLU 206 B ASN 87 A
TYR 150 B ALA 99 A
GLU 401 B TRP 35 A
GLU 443 B ARG 117 A
TRP 375 B ARG 36 A
TRP 263 B ARG 97 A
ASP 435 B TRP 10 A
THR 259 B GLN 91 A
SER 460 B ARG 1 A
ASP 36 B ARG 28 A
GLU 149 B ARG 22 A
SER 460 B TRP 10 A
ARG 63 B SER 94 A
LYS 320 B ASN 39 A
TYR 150 B ARG 97 A
ILE 459 B TRP 35 A
TRP 261 B GLY 89 A
TYR 434 B ARG 1 A
GLY 292 B PRO 88 A
GLN 346 B ARG 36 A
LYS 320 B PRO 88 A
LEU 433 B ARG 1 A
TYR 150 B ARG 22 A
ALA 291 B PRO 88 A
TRP 438 B ARG 1 A
SER 460 B PRO 2 A
TYR 434 B ARG 34 A
GLN 346 B GLY 89 A
ALA 377 B ARG 34 A
SER 207 B ILE 86 A
TYR 437 B ASP 112 A
TRP 375 B TRP 35 A
ASN 406 B LYS 38 A
TYR 434 B ARG 36 A
TRP 318 B GLY 89 A
GLU 443 B ARG 1 A
ASP 121 B ILE 25 A
ASP 435 B LYS 38 A
SER 177 B ARG 97 A
TYR 437 B ARG 7 A
TRP 318 B ALA 90 A
SER 64 B ARG 28 A
TRP 318 B GLN 91 A
GLU 264 B ILE 86 A
GLN 430 B TRP 35 A
TRP 263 B ILE 86 A
LYS 320 B GLY 89 A
ILE 459 B TYR 33 A
SER 64 B ILE 25 A
ASP 435 B ARG 1 A
GLN 447 B PRO 3 A
ASN 178 B ILE 86 A
ASP 403 B ARG 36 A
SER 405 B ARG 34 A
ASN 122 B ARG 22 A
SER 207 B ARG 97 A
GLU 206 B ARG 97 A
SER 235 B ILE 86 A
SER 321 B ASN 39 A
ILE 436 B ARG 1 A
TYR 434 B TRP 35 A
TYR 150 B TYR 98 A
GLU 287 B GLN 91 A
ARG 457 B TRP 35 A
VAL 458 B PRO 3 A
ASN 349 B ASN 39 A
GLN 92 B SER 94 A
ASP 435 B GLN 14 A
GLU 443 B PHE 5 A
VAL 432 B TRP 35 A
GLN 10 B ASN 32 A
SER 152 B ARG 22 A
GLN 92 B ARG 28 A
GLU 149 B ARG 97 A
ASP 435 B ARG 34 A
ASN 93 B ARG 22 A
ASN 178 B ARG 97 A
TRP 263 B PRO 88 A
GLU 443 B PRO 3 A
ARG 63 B ARG 28 A
ASN 349 B PRO 88 A
SER 460 B PRO 3 A
GLU 264 B PRO 88 A
ASN 406 B ARG 34 A
ASN 93 B ILE 25 A
GLU 344 B ARG 36 A
SER 321 B PRO 88 A
ASP 121 B ARG 28 A
ASP 121 B THR 24 A
TRP 263 B ASN 87 A

## Sheet: RNase2
ASP 403 A ARG 36 C
ALA 377 A GLN 40 C
SER 177 A ARG 97 C
ILE 436 A TRP 7 C
TRP 263 A ALA 99 C
GLN 346 A ASN 39 C
ALA 377 A ASN 39 C
ASN 349 A ASN 39 C
SER 460 A LYS 1 C
TYR 434 A ARG 36 C
TRP 318 A PRO 88 C
GLN 10 A ILE 93 C
ILE 436 A HIS 129 C
LYS 204 A ARG 97 C
TRP 263 A THR 87 C
TRP 261 A THR 86 C
LYS 320 A ASN 39 C
VAL 458 A MET 0 C
ASP 8 A ASN 92 C
TYR 437 A ASP 112 C
ILE 459 A ARG 36 C
GLN 10 A ASN 32 C
GLN 10 A ARG 35 C
TYR 437 A ARG 68 C
ASP 435 A ASN 41 C
SER 405 A ARG 36 C
LYS 320 A THR 86 C
LYS 320 A ASN 84 C
VAL 458 A GLN 34 C
TYR 150 A GLN 22 C
LEU 402 A ARG 36 C
GLU 264 A ASN 84 C
TRP 261 A THR 87 C
GLN 92 A ASN 25 C
SER 460 A MET 0 C
TRP 263 A THR 86 C
ASP 435 A LYS 38 C
GLU 264 A THR 86 C
ARG 63 A THR 24 C
SER 460 A GLN 14 C
TRP 263 A ASN 84 C
ARG 63 A ASN 95 C
GLU 401 A ARG 36 C
GLN 430 A GLN 34 C
ARG 457 A GLN 34 C
LYS 320 A GLN 40 C
ARG 457 A ARG 35 C
CYS 408 A SER 64 C
CYS 11 A ASN 32 C
GLN 147 A ARG 97 C
TRP 375 A CYS 37 C
ASN 93 A SER 20 C
TRP 375 A ARG 36 C
ASN 349 A GLN 40 C
GLU 344 A PRO 88 C
ARG 33 A GLN 28 C
TYR 150 A ALA 99 C
GLU 264 A ALA 99 C
GLN 10 A GLN 28 C
TRP 318 A ASN 39 C
TRP 375 A PRO 88 C
GLU 443 A LYS 1 C
ASP 36 A THR 19 C
ARG 63 A ASN 25 C
SER 64 A ASN 25 C
SER 289 A THR 86 C
TYR 434 A ASN 39 C
ASP 121 A ASN 25 C
SER 460 A TRP 10 C
TYR 434 A ILE 30 C
TRP 261 A PRO 88 C
ASP 403 A CYS 37 C
GLU 206 A ARG 97 C
SER 64 A GLN 28 C
GLU 149 A ARG 97 C
ASP 378 A GLN 40 C
SER 460 A GLN 34 C
ASN 406 A ASN 39 C
TRP 438 A ASP 112 C
TRP 375 A LEU 85 C
ARG 457 A ARG 36 C
VAL 373 A ARG 36 C
GLU 206 A THR 87 C
ASN 406 A GLN 40 C
GLN 430 A ARG 35 C
TYR 150 A TYR 98 C
TRP 318 A THR 87 C
GLU 450 A MET 0 C
ASP 121 A GLN 22 C
TYR 434 A ASN 31 C
LEU 446 A MET 0 C
CYS 11 A VAL 29 C
GLN 447 A MET 0 C
TYR 434 A GLN 34 C
ARG 63 A GLN 28 C
THR 175 A ARG 97 C
GLU 443 A MET 0 C
GLN 92 A THR 24 C
VAL 432 A ARG 36 C
TRP 438 A TRP 7 C
TYR 437 A ALA 110 C
TRP 375 A ASN 39 C
CYS 408 A ARG 68 C
ASP 435 A HIS 15 C
TYR 434 A GLN 14 C
TYR 437 A VAL 128 C
TYR 150 A THR 24 C
SER 460 A TRP 7 C
TRP 318 A LEU 85 C
ILE 459 A MET 0 C
ILE 459 A GLN 34 C
ASP 403 A ASN 39 C
ASP 36 A GLN 28 C
GLN 10 A SER 94 C
TYR 150 A GLN 100 C
ASP 435 A HIS 129 C
TYR 434 A LYS 38 C
GLN 346 A LEU 85 C
TRP 438 A MET 0 C
GLN 430 A ARG 36 C
GLU 443 A TRP 7 C
ASP 36 A VAL 29 C
ASP 35 A GLN 28 C
ASP 435 A GLN 14 C
TYR 434 A ARG 35 C
ARG 33 A ASN 92 C
CYS 11 A GLN 28 C
TRP 375 A LYS 38 C
TYR 434 A TRP 10 C
GLN 10 A ASN 92 C
TYR 437 A HIS 129 C
LYS 320 A LEU 85 C
CYS 408 A ASN 65 C
MET 442 A MET 0 C
ASN 349 A ASN 84 C
TYR 434 A CYS 37 C
ASP 435 A GLN 40 C
TRP 318 A THR 86 C
ASN 93 A ASN 25 C
ASP 35 A SER 94 C
GLU 206 A THR 86 C
GLU 401 A PRO 90 C
TYR 437 A ASN 70 C
GLU 173 A ARG 97 C
SER 348 A ASN 39 C
ILE 459 A LYS 1 C
ARG 33 A SER 94 C
ARG 63 A SER 94 C
